# Supplementary material for: Expression Analysis of Outer Membrane Protein HPS_06257 in Different Strains of Glaesserella parasuis and Its Potential Role in Protective Immune Response against HPS_06257-Expressing Strains via Antibody-Dependent Phagocytosis
Source: Vet Sci. 2022 Jul 6;9(7):342. doi: 10.3390/vetsci9070342 (PMC9316402; doi:10.3390/vetsci9070342)
Supplement: Supplementary file 1 [file vetsci-09-00342-s001.zip]

Archive with 1 entries (1 files):
- vetsci-1763403-supplementary.pdf
